# Supplementary material for: Androgen receptor-mediated downregulation of microRNA-221 and -222 in castration-resistant prostate cancer
Source: PLoS One. 2017 Sep 8;12(9):e0184166. doi: 10.1371/journal.pone.0184166 (PMC5590894; doi:10.1371/journal.pone.0184166)
Supplement: S1 Table — (XLSX) [file pone.0184166.s001.xlsx]

## Sheet: Table S1
S1 Table. miRNA expression microarray data
		LogMedianRatios
		LNCaP/C42B	C42B/LNCaP
Probe Id	Annotation	Slide 1	Slide 2
11023	hsa-miR-222	-2.02711	2.24053
11022	hsa-miR-221	-1.40381	1.53137
11124	hsa-miR-492	1.14454	-1.11479
10987	hsa-miR-193b	-0.858712	1.06779
17748	hsa-let-7a	0.0350727	0.156711
17888	hsa-let-7a*	NA	NA
17749	hsa-let-7b	-0.172801	0.20069
19004	hsa-let-7c	-0.0134948	0.133804
17750	hsa-let-7d	-0.165371	0.153504
13169	hsa-let-7d*	NA	NA
17751	hsa-let-7e	0.377508	-0.355011
17813	hsa-let-7e*	NA	NA
17752	hsa-let-7f	0.0948648	0.0787175
17829	hsa-let-7f-2*	NA	NA
19602	hsa-let-7g	NA	NA
17845	hsa-let-7g*	NA	NA
19580	hsa-let-7i	-0.467539	0.583585
17913	hsa-let-7i*	NA	NA
10916	hsa-miR-1	NA	NA
19581	hsa-miR-100	-0.100271	-0.173881
30002	hsa-miR-100*	NA	NA
31026	hsa-miR-101	0.448812	-0.334723
17935	hsa-miR-101*	NA	NA
10919	hsa-miR-103	0.276194	-0.219227
5250	hsa-miR-105	NA	NA
28737	hsa-miR-106a	0.271824	-0.379066
19582	hsa-miR-106b	0.166761	0.197515
17854	hsa-miR-106b*	NA	NA
28481	hsa-miR-107	0.301622	-0.368618
13485	hsa-miR-10a	NA	NA
28019	hsa-miR-10a*	NA	NA
10925	hsa-miR-10b	NA	NA
19583	hsa-miR-122	NA	NA
14328	hsa-miR-124	NA	NA
17942	hsa-miR-125a-3p	NA	NA
10928	hsa-miR-125a-5p	0.38508	-0.227059
30787	hsa-miR-125b	0.193371	0.0353784
17876	hsa-miR-125b-1*	NA	NA
4610	hsa-miR-126	NA	NA
10930	hsa-miR-126*	NA	NA
10931	hsa-miR-127-3p	NA	NA
33902	hsa-miR-128a/128b	NA	NA
11200	hsa-miR-129*/129-3p	NA	NA
10934	hsa-miR-129-5p	NA	NA
10935	hsa-miR-130a	NA	NA
10936	hsa-miR-130b	NA	NA
17908	hsa-miR-130b*	NA	NA
10937	hsa-miR-132	NA	NA
17808	hsa-miR-132*	NA	NA
32809	hsa-miR-133a	NA	NA
10938	hsa-miR-133a/133b	NA	NA
30755	hsa-miR-133b	NA	NA
10940	hsa-miR-134	NA	NA
10941	hsa-miR-135a	NA	NA
10942	hsa-miR-135b	NA	NA
10943	hsa-miR-136	NA	NA
10944	hsa-miR-137	NA	NA
13140	hsa-miR-138	NA	NA
27542	hsa-miR-139-5p	NA	NA
4700	hsa-miR-140-5p	NA	NA
10946	hsa-miR-141	0.39382	-0.0519724
17842	hsa-miR-141*	NA	NA
10947	hsa-miR-142-3p	NA	NA
30532	hsa-miR-142-5p	NA	NA
13177	hsa-miR-143	NA	NA
17862	hsa-miR-143*	NA	NA
29802	hsa-miR-144	NA	NA
10951	hsa-miR-145	NA	NA
31867	hsa-miR-145*	NA	NA
10952	hsa-miR-146a	NA	NA
10306	hsa-miR-146b-5p	NA	NA
10954	hsa-miR-147	NA	NA
17411	hsa-miR-147b	NA	NA
10955	hsa-miR-148a	-0.457205	0.449677
17872	hsa-miR-148a*	NA	NA
19585	hsa-miR-148b	0.14907	-0.040981
19586	hsa-miR-149	NA	NA
17463	hsa-miR-151-3p	NA	NA
11260	hsa-miR-151-5p	NA	NA
17676	hsa-miR-152	NA	NA
10961	hsa-miR-153	NA	NA
10962	hsa-miR-154	NA	NA
10963	hsa-miR-154*	NA	NA
10964	hsa-miR-155	NA	NA
27720	hsa-miR-15a	-0.102276	-0.0529177
17911	hsa-miR-15a*	NA	NA
17280	hsa-miR-15b	-0.481805	0.62703
17902	hsa-miR-15b*	NA	NA
10967	hsa-miR-16	-0.117556	0.223699
17936	hsa-miR-16-1*	NA	NA
28736	hsa-miR-17	0.344834	-0.32939
19588	hsa-miR-17*	NA	NA
10971	hsa-miR-181a	NA	NA
11013	hsa-miR-181a*	NA	NA
17928	hsa-miR-181a-2*	NA	NA
10972	hsa-miR-181b	NA	NA
10973	hsa-miR-181c	NA	NA
32921	hsa-miR-181d	NA	NA
10975	hsa-miR-182	-0.0828218	0.285634
10976	hsa-miR-182*	NA	NA
10977	hsa-miR-183	-0.113926	0.111758
17953	hsa-miR-183*	NA	NA
10978	hsa-miR-184	NA	NA
5560	hsa-miR-185	-0.00624237	0.109669
17904	hsa-miR-185*	NA	NA
18739	hsa-miR-186	NA	NA
27535	hsa-miR-187	NA	NA
17949	hsa-miR-188-3p	NA	NA
19589	hsa-miR-188-5p	NA	NA
10983	hsa-miR-18a	0.581972	-0.361548
13178	hsa-miR-18a*	NA	NA
13141	hsa-miR-18b	0.583925	-0.338872
28536	hsa-miR-18b*	NA	NA
27536	hsa-miR-190	NA	NA
32731	hsa-miR-190b	NA	NA
10985	hsa-miR-191	0.645642	-0.327957
13126	hsa-miR-191*	NA	NA
17732	hsa-miR-192	NA	NA
30968	hsa-miR-192	NA	NA
17946	hsa-miR-192*	NA	NA
10986	hsa-miR-193a-3p	-0.380489	0.514615
17878	hsa-miR-193a-5p	NA	NA
10988	hsa-miR-194	NA	NA
13148	hsa-miR-195	-0.403964	0.224821
10990	hsa-miR-196a	NA	NA
10991	hsa-miR-196b	NA	NA
10992	hsa-miR-197	NA	NA
27540	hsa-miR-198	NA	NA
10995	hsa-miR-199a-3p/199b-3p	NA	NA
28717	hsa-miR-199a-3p/199b-3p	NA	NA
29562	hsa-miR-199a-5p	NA	NA
19591	hsa-miR-199b-5p	NA	NA
10997	hsa-miR-19a	0.849968	-0.548901
17837	hsa-miR-19a*	NA	NA
4890	hsa-miR-19b	0.935424	-0.490786
17883	hsa-miR-19b-1*	NA	NA
27777	hsa-miR-200a	0.0609737	-0.0438468
13127	hsa-miR-200a*	NA	NA
9578	hsa-miR-200b	0.221531	0.122313
17859	hsa-miR-200b*	NA	NA
17427	hsa-miR-200c	0.299096	0.0303319
17851	hsa-miR-200c*	NA	NA
11004	hsa-miR-203	NA	NA
11005	hsa-miR-204	NA	NA
11006	hsa-miR-205	NA	NA
11007	hsa-miR-206	NA	NA
5730	hsa-miR-208	NA	NA
10999	hsa-miR-20a	0.417421	-0.348981
11009	hsa-miR-20b	0.152728	-0.228365
17882	hsa-miR-20b*	0.298676	-0.129184
5740	hsa-miR-21	0.0540863	0.176298
13511	hsa-miR-210	0.100622	-0.0807519
11011	hsa-miR-211	NA	NA
19592	hsa-miR-212	0.173341	-0.157259
11014	hsa-miR-214	NA	NA
17855	hsa-miR-214*	NA	NA
11015	hsa-miR-215	NA	NA
11016	hsa-miR-216a	NA	NA
17849	hsa-miR-216b	NA	NA
19016	hsa-miR-217	NA	NA
11018	hsa-miR-218	NA	NA
11019	hsa-miR-219-5p	NA	NA
11020	hsa-miR-22	-0.226714	0.660143
14299	hsa-miR-22*	NA	NA
11021	hsa-miR-220	NA	NA
17918	hsa-miR-222*	NA	NA
11024	hsa-miR-223	NA	NA
28399	hsa-miR-23a	0.218748	-0.16789
11027	hsa-miR-23b	0.303176	-0.0848632
17506	hsa-miR-24	0.420926	-0.160937
10982	hsa-miR-24-1*/24-2*	NA	NA
11029	hsa-miR-25	NA	NA
11030	hsa-miR-26a	0.554522	-0.484621
19593	hsa-miR-27a	NA	NA
17818	hsa-miR-27a*	NA	NA
13175	hsa-miR-27b	0.354869	NA
17940	hsa-miR-28-3p	NA	NA
11034	hsa-miR-28-5p	NA	NA
19594	hsa-miR-296-5p	NA	NA
6880	hsa-miR-297	NA	NA
11037	hsa-miR-299-3p	NA	NA
11038	hsa-miR-299-5p	NA	NA
11039	hsa-miR-29a	-0.82408	0.666292
17879	hsa-miR-29a*	NA	NA
11040	hsa-miR-29b	-0.677503	0.695652
17810	hsa-miR-29b-1*	NA	NA
11041	hsa-miR-29c	0.136004	-0.350475
14300	hsa-miR-29c*	NA	NA
13143	hsa-miR-301a	0.010831	0.493162
17886	hsa-miR-301b	NA	NA
11222	hsa-miR-302a	NA	NA
30684	hsa-miR-302b	NA	NA
27847	hsa-miR-302c	NA	NA
11045	hsa-miR-302c*	NA	NA
27838	hsa-miR-302d	NA	NA
11048	hsa-miR-30a	0.569508	-0.426239
19595	hsa-miR-30a*	NA	NA
17565	hsa-miR-30b	0.512972	-0.273556
17836	hsa-miR-30b*	0.157562	0.013726
17502	hsa-miR-30c	0.496164	-0.31797
19596	hsa-miR-30d	0.394427	-0.0537647
17853	hsa-miR-30d*	NA	NA
13174	hsa-miR-30e	0.443021	-0.0484198
11224	hsa-miR-30e*	NA	NA
11052	hsa-miR-31	NA	NA
17909	hsa-miR-31*	NA	NA
11053	hsa-miR-32	0.206007	-0.222001
29575	hsa-miR-32*	-0.190958	0.234258
27533	hsa-miR-320	-0.362604	0.581636
11057	hsa-miR-324-5p	NA	NA
11058	hsa-miR-325	NA	NA
11059	hsa-miR-326	NA	NA
11060	hsa-miR-328	NA	NA
11061	hsa-miR-329	NA	NA
11063	hsa-miR-330-3p	NA	NA
17895	hsa-miR-330-5p	NA	NA
11064	hsa-miR-331-3p	NA	NA
17866	hsa-miR-331-5p	NA	NA
11065	hsa-miR-335	NA	NA
17929	hsa-miR-335*	NA	NA
17944	hsa-miR-337-5p	NA	NA
11067	hsa-miR-338-3p	NA	NA
17825	hsa-miR-338-5p	NA	NA
17884	hsa-miR-339-3p	NA	NA
19597	hsa-miR-339-5p	NA	NA
11062	hsa-miR-33a	NA	NA
17906	hsa-miR-33a*	NA	NA
17294	hsa-miR-33b	NA	NA
17910	hsa-miR-33b*	NA	NA
29872	hsa-miR-340	0.196433	-0.184288
32884	hsa-miR-342-3p	NA	NA
11070	hsa-miR-345	NA	NA
19018	hsa-miR-346	NA	NA
27217	hsa-miR-34a	0.527292	-0.245101
17922	hsa-miR-34a*	NA	NA
11073	hsa-miR-34b*	NA	NA
11074	hsa-miR-34c-5p	NA	NA
17934	hsa-miR-361-3p	NA	NA
14301	hsa-miR-361-5p	NA	NA
17893	hsa-miR-362-3p	NA	NA
11076	hsa-miR-362-5p	NA	NA
11077	hsa-miR-363	NA	NA
27544	hsa-miR-363*	NA	NA
11078	hsa-miR-365	-0.571487	0.638135
14280	hsa-miR-367	NA	NA
29529	hsa-miR-369-3p	NA	NA
13145	hsa-miR-369-5p	NA	NA
11082	hsa-miR-370	NA	NA
11083	hsa-miR-371-3p	NA	NA
17950	hsa-miR-371-5p	NA	NA
11084	hsa-miR-372	NA	NA
11085	hsa-miR-373	NA	NA
27545	hsa-miR-373*	NA	NA
11087	hsa-miR-374a	NA	NA
29577	hsa-miR-374a*	NA	NA
14302	hsa-miR-374b	NA	NA
11088	hsa-miR-375	NA	NA
11089	hsa-miR-376a	NA	NA
11090	hsa-miR-376b	NA	NA
19598	hsa-miR-376c	NA	NA
11091	hsa-miR-377	NA	NA
29204	hsa-miR-378	-0.371452	0.602431
11105	hsa-miR-378	NA	0.665223
11092	hsa-miR-378*	NA	NA
11093	hsa-miR-379	NA	NA
27546	hsa-miR-380	NA	NA
28161	hsa-miR-380*	NA	NA
14306	hsa-miR-381	NA	NA
11097	hsa-miR-382	NA	NA
11098	hsa-miR-383	NA	NA
32826	hsa-miR-384	NA	NA
11240	hsa-miR-409-3p	NA	NA
14310	hsa-miR-409-5p	NA	NA
11102	hsa-miR-410	NA	NA
17482	hsa-miR-411	NA	NA
11103	hsa-miR-412	NA	NA
17474	hsa-miR-421	NA	NA
11104	hsa-miR-422a	NA	NA
11106	hsa-miR-423-3p	NA	NA
27565	hsa-miR-423-5p	0.0653136	-0.233581
11107	hsa-miR-424	NA	NA
17608	hsa-miR-425	0.212818	-0.163504
11108	hsa-miR-425*	NA	NA
13171	hsa-miR-429	0.0407373	0.181306
11110	hsa-miR-431	NA	NA
11111	hsa-miR-432	NA	NA
13128	hsa-miR-432*	NA	NA
11112	hsa-miR-433	NA	NA
11113	hsa-miR-448	NA	NA
11114	hsa-miR-449a	NA	NA
17706	hsa-miR-449b	NA	NA
17835	hsa-miR-450a	NA	NA
18847	hsa-miR-450a	NA	NA
11248	hsa-miR-451	NA	NA
29379	hsa-miR-452	NA	NA
11117	hsa-miR-453	NA	NA
29421	hsa-miR-453	NA	NA
17450	hsa-miR-454	NA	NA
28520	hsa-miR-454*	NA	NA
28950	hsa-miR-455-3p	NA	NA
13179	hsa-miR-455-5p	NA	NA
13180	hsa-miR-483-3p	NA	NA
27566	hsa-miR-483-5p	NA	NA
13181	hsa-miR-484	NA	NA
11118	hsa-miR-485-3p	NA	NA
11119	hsa-miR-485-5p	NA	NA
28666	hsa-miR-486-3p	-0.37228	NA
32946	hsa-miR-486-5p	NA	NA
13183	hsa-miR-487a	NA	NA
14285	hsa-miR-487b	-0.64905	-0.288608
11120	hsa-miR-488*	NA	NA
11121	hsa-miR-489	NA	NA
11122	hsa-miR-490-3p	NA	NA
17822	hsa-miR-490-5p	NA	NA
17927	hsa-miR-491-3p	0.327139	-0.111886
11123	hsa-miR-491-5p	NA	NA
14270	hsa-miR-493	NA	NA
11125	hsa-miR-493*	NA	NA
14287	hsa-miR-494	0.325472	-0.293582
17348	hsa-miR-495	NA	NA
30253	hsa-miR-496	NA	NA
11129	hsa-miR-497	NA	NA
11130	hsa-miR-498	0.179233	-0.320959
17831	hsa-miR-499-3p	NA	NA
14313	hsa-miR-499-5p	NA	NA
17875	hsa-miR-500	NA	NA
28107	hsa-miR-500*	NA	NA
17894	hsa-miR-501-3p	NA	NA
11133	hsa-miR-501-5p	NA	NA
28883	hsa-miR-502-3p	NA	NA
11134	hsa-miR-502-5p	NA	NA
11135	hsa-miR-503	NA	NA
11136	hsa-miR-504	NA	NA
14314	hsa-miR-505	NA	NA
32744	hsa-miR-505	NA	NA
11138	hsa-miR-506	NA	NA
11139	hsa-miR-507	NA	NA
11140	hsa-miR-508-3p	NA	NA
11141	hsa-miR-509-3p	NA	NA
11142	hsa-miR-510	NA	NA
27547	hsa-miR-511	NA	NA
11144	hsa-miR-512-3p	NA	NA
11145	hsa-miR-512-5p	NA	NA
11147	hsa-miR-514	NA	NA
11148	hsa-miR-515-3p	NA	NA
11149	hsa-miR-515-5p	NA	NA
11150	hsa-miR-516a-3p/516b*	NA	NA
11151	hsa-miR-516b	NA	NA
13130	hsa-miR-517*	NA	NA
11153	hsa-miR-517a/517b	NA	NA
11154	hsa-miR-517c	NA	NA
11155	hsa-miR-518a-3p	NA	NA
11177	hsa-miR-518a-5p/527	NA	NA
11156	hsa-miR-518b	NA	NA
11157	hsa-miR-518c	NA	NA
13131	hsa-miR-518c*	NA	NA
11158	hsa-miR-518d-3p	NA	NA
10586	hsa-miR-518d-5p/518f*/520c-5p/526a	NA	NA
11159	hsa-miR-518e	NA	NA
13137	hsa-miR-518e*/519a*/519b-5p/519c-5p/522*/523*	NA	NA
28441	hsa-miR-518f*	NA	NA
11162	hsa-miR-519b-3p	NA	NA
10482	hsa-miR-519c-3p	NA	NA
11163	hsa-miR-519d	-0.209393	-0.246631
11164	hsa-miR-519e	NA	NA
13132	hsa-miR-519e*	NA	NA
11165	hsa-miR-520a-3p	NA	NA
13133	hsa-miR-520a-5p	NA	NA
11166	hsa-miR-520b/520c-3p	NA	NA
11167	hsa-miR-520c-3p/520f	NA	NA
11168	hsa-miR-520d-3p	NA	NA
11169	hsa-miR-520e	NA	NA
11170	hsa-miR-520g	NA	NA
13146	hsa-miR-520g/520h	NA	NA
11171	hsa-miR-521	NA	NA
11173	hsa-miR-523	NA	NA
31349	hsa-miR-524-3p	NA	NA
10618	hsa-miR-524-5p	NA	NA
29305	hsa-miR-525-3p	NA	NA
11175	hsa-miR-525-5p	NA	NA
11176	hsa-miR-526b	NA	NA
13136	hsa-miR-526b*	NA	NA
17624	hsa-miR-532-5p	NA	NA
14271	hsa-miR-539	NA	NA
28220	hsa-miR-541*	NA	NA
14272	hsa-miR-542-3p	NA	NA
14273	hsa-miR-542-5p	NA	NA
14292	hsa-miR-543	NA	NA
29850	hsa-miR-544	NA	NA
17846	hsa-miR-545	NA	NA
17535	hsa-miR-548a-3p	NA	NA
30493	hsa-miR-548a-5p	NA	NA
17298	hsa-miR-548b-3p	NA	NA
27231	hsa-miR-548c-3p	NA	NA
27549	hsa-miR-548d-3p	NA	NA
17370	hsa-miR-549	NA	NA
17660	hsa-miR-550*	NA	NA
17272	hsa-miR-551a	NA	NA
17500	hsa-miR-551b	NA	NA
17668	hsa-miR-552	NA	NA
29460	hsa-miR-553	NA	NA
17640	hsa-miR-554	NA	NA
17612	hsa-miR-555	NA	NA
27233	hsa-miR-556-5p	NA	NA
17376	hsa-miR-557	NA	-0.690483
17652	hsa-miR-558	NA	NA
31076	hsa-miR-559	NA	NA
17456	hsa-miR-560	NA	NA
31517	hsa-miR-561	NA	NA
17536	hsa-miR-562	NA	NA
17569	hsa-miR-563	NA	NA
17645	hsa-miR-564	NA	NA
17413	hsa-miR-565	NA	NA
17575	hsa-miR-566	NA	NA
17634	hsa-miR-567	NA	NA
27234	hsa-miR-568	NA	NA
14854	hsa-miR-569	NA	NA
17814	hsa-miR-570	NA	NA
17490	hsa-miR-571	NA	NA
27550	hsa-miR-572	NA	NA
17641	hsa-miR-573	NA	NA
17662	hsa-miR-574-3p	NA	NA
27740	hsa-miR-574-5p	NA	NA
17626	hsa-miR-575	NA	NA
17958	hsa-miR-576-3p	NA	NA
32790	hsa-miR-577	NA	NA
17302	hsa-miR-578	NA	NA
17459	hsa-miR-580	NA	NA
14962	hsa-miR-581	NA	NA
29328	hsa-miR-582-3p	NA	NA
17380	hsa-miR-582-5p	NA	NA
17295	hsa-miR-583	NA	NA
17423	hsa-miR-584	-0.856302	-0.822764
17546	hsa-miR-585	NA	NA
17572	hsa-miR-586	NA	NA
17594	hsa-miR-587	NA	NA
17630	hsa-miR-588	NA	NA
17570	hsa-miR-589*	NA	NA
21475	hsa-miR-590-3p	NA	NA
31809	hsa-miR-590-5p	NA	NA
17404	hsa-miR-591	NA	NA
17312	hsa-miR-592	NA	NA
17564	hsa-miR-593*	NA	NA
17349	hsa-miR-595	NA	NA
17449	hsa-miR-596	NA	NA
17424	hsa-miR-597	NA	NA
17637	hsa-miR-598	NA	NA
30592	hsa-miR-599	NA	NA
17377	hsa-miR-600	NA	NA
17498	hsa-miR-601	NA	NA
17510	hsa-miR-602	0.0605648	-0.64248
17393	hsa-miR-603	NA	NA
17592	hsa-miR-604	NA	NA
17374	hsa-miR-605	NA	NA
29883	hsa-miR-606	NA	NA
32190	hsa-miR-607	NA	NA
17443	hsa-miR-608	NA	NA
17353	hsa-miR-609	NA	NA
17445	hsa-miR-610	NA	NA
17611	hsa-miR-611	NA	NA
27551	hsa-miR-612	NA	NA
17577	hsa-miR-613	NA	NA
27552	hsa-miR-614	NA	NA
17574	hsa-miR-615-3p	NA	NA
17289	hsa-miR-616*	NA	NA
17552	hsa-miR-617	NA	NA
17336	hsa-miR-618	NA	NA
17405	hsa-miR-619	NA	NA
15349	hsa-miR-620	NA	NA
17588	hsa-miR-621	NA	NA
17493	hsa-miR-622	NA	NA
17309	hsa-miR-623	0.641579	-0.811144
32095	hsa-miR-624	NA	NA
17635	hsa-miR-624*	NA	NA
17573	hsa-miR-625	NA	NA
17905	hsa-miR-625*	NA	NA
17351	hsa-miR-626	NA	NA
17625	hsa-miR-627	NA	NA
17471	hsa-miR-628-3p	NA	NA
17870	hsa-miR-628-5p	NA	NA
17961	hsa-miR-629	NA	NA
17566	hsa-miR-629*	-0.264758	-0.399319
17327	hsa-miR-630	NA	NA
17633	hsa-miR-631	NA	NA
17444	hsa-miR-632	NA	NA
32711	hsa-miR-633	NA	NA
17398	hsa-miR-634	NA	NA
17391	hsa-miR-635	NA	NA
27553	hsa-miR-636	NA	NA
17354	hsa-miR-637	NA	NA
27554	hsa-miR-638	NA	NA
27555	hsa-miR-639	NA	NA
17579	hsa-miR-640	NA	NA
17530	hsa-miR-641	NA	NA
17305	hsa-miR-642	NA	NA
17325	hsa-miR-643	NA	NA
17563	hsa-miR-644	NA	NA
17613	hsa-miR-645	NA	NA
17491	hsa-miR-646	NA	NA
17516	hsa-miR-647	NA	NA
17441	hsa-miR-648	NA	NA
15619	hsa-miR-649	NA	NA
17593	hsa-miR-650	NA	NA
17394	hsa-miR-651	NA	NA
17281	hsa-miR-652	NA	NA
21498	hsa-miR-654-3p	NA	NA
17505	hsa-miR-654-5p	NA	NA
17286	hsa-miR-655	NA	NA
29736	hsa-miR-656	NA	NA
17460	hsa-miR-657	NA	NA
17522	hsa-miR-658	0.110753	-0.125523
17322	hsa-miR-659	NA	NA
28046	hsa-miR-660	NA	NA
17582	hsa-miR-661	NA	NA
17507	hsa-miR-662	NA	NA
17558	hsa-miR-663	0.831913	-0.883741
17915	hsa-miR-665	0.0197501	-0.110107
21753	hsa-miR-668	0.0108834	-0.0133023
28336	hsa-miR-671-5p	0.199309	-0.292953
28247	hsa-miR-671-5p	NA	NA
32855	hsa-miR-675	NA	NA
29490	hsa-miR-7	-0.372747	0.774642
11277	hsa-miR-7-1*	NA	NA
27559	hsa-miR-744	0.323712	-0.225532
28703	hsa-miR-758	NA	NA
17943	hsa-miR-760	NA	NA
28150	hsa-miR-765	-0.00801992	0.222446
21757	hsa-miR-766	NA	NA
28396	hsa-miR-767-3p	NA	NA
28009	hsa-miR-767-5p	NA	NA
27898	hsa-miR-768-3p	0.421913	-0.464902
29871	hsa-miR-768-5p	0.385194	-0.211697
27804	hsa-miR-769-3p	NA	NA
32891	hsa-miR-769-5p	NA	NA
28251	hsa-miR-770-5p	NA	NA
32883	hsa-miR-801	-0.0944094	-0.000228268
30442	hsa-miR-802	NA	NA
17817	hsa-miR-875-3p	NA	NA
28884	hsa-miR-876-3p	NA	NA
28947	hsa-miR-876-5p	NA	NA
17830	hsa-miR-885-5p	NA	NA
27692	hsa-miR-886-3p	NA	NA
17885	hsa-miR-886-5p	NA	NA
17873	hsa-miR-887	NA	NA
28889	hsa-miR-888	NA	NA
28047	hsa-miR-890	NA	NA
27961	hsa-miR-891a	NA	NA
21501	hsa-miR-891b	NA	NA
7190	hsa-miR-9	NA	NA
11185	hsa-miR-9*	NA	NA
32789	hsa-miR-92a	NA	-0.382421
17718	hsa-miR-92b	NA	NA
30687	hsa-miR-93	-0.131436	0.191784
17916	hsa-miR-93*	NA	NA
17863	hsa-miR-934	-0.224834	-0.341995
17903	hsa-miR-940	NA	NA
11181	hsa-miR-95	NA	NA
13147	hsa-miR-96	-0.233433	0.275353
17919	hsa-miR-96*	NA	NA
11182	hsa-miR-98	0.00146375	0.100631
11183	hsa-miR-99a	-0.0272921	-0.0472369
17852	hsa-miR-99a*	NA	NA
11184	hsa-miR-99b	0.211493	-0.423636
17898	hsa-miR-99b*	NA	NA
11201	miRPlus_11201	NA	NA
11239	miRPlus_11239	NA	NA
17653	miRPlus_17653	NA	NA
17811	miRPlus_17811	NA	NA
17812	miRPlus_17812	NA	NA
17819	miRPlus_17819	NA	NA
17820	miRPlus_17820	NA	NA
17821	miRPlus_17821	NA	NA
17824	miRPlus_17824	NA	NA
17827	miRPlus_17827	NA	NA
17828	miRPlus_17828	NA	NA
17832	miRPlus_17832	0.122443	-0.124727
17833	miRPlus_17833	NA	NA
17834	miRPlus_17834	NA	NA
17838	miRPlus_17838	NA	NA
17840	miRPlus_17840	NA	NA
17841	miRPlus_17841	NA	NA
17843	miRPlus_17843	NA	NA
17847	miRPlus_17847	NA	NA
17848	miRPlus_17848	NA	NA
17858	miRPlus_17858	NA	NA
17860	miRPlus_17860	NA	NA
17861	miRPlus_17861	NA	NA
17865	miRPlus_17865	-0.241018	0.548784
17867	miRPlus_17867	NA	NA
17868	miRPlus_17868	NA	NA
17869	miRPlus_17869	-0.0243813	-0.478822
17880	miRPlus_17880	NA	NA
17890	miRPlus_17890	0.530651	-0.596697
17891	miRPlus_17891	NA	NA
17892	miRPlus_17892	NA	NA
17896	miRPlus_17896	NA	NA
17897	miRPlus_17897	NA	NA
17899	miRPlus_17899	NA	NA
17900	miRPlus_17900	NA	NA
17912	miRPlus_17912	NA	NA
17920	miRPlus_17920	NA	NA
17921	miRPlus_17921	NA	NA
17925	miRPlus_17925	NA	NA
17926	miRPlus_17926	NA	NA
17930	miRPlus_17930	NA	NA
17932	miRPlus_17932	NA	NA
17933	miRPlus_17933	NA	NA
17937	miRPlus_17937	NA	NA
17941	miRPlus_17941	NA	NA
17945	miRPlus_17945	NA	NA
17947	miRPlus_17947	NA	NA
17951	miRPlus_17951	NA	NA
17952	miRPlus_17952	-0.427202	0.226206
17955	miRPlus_17955	NA	NA
17956	miRPlus_17956	NA	NA
17957	miRPlus_17957	NA	NA
21472	miRPlus_21472	0.601828	-0.657346
27560	miRPlus_27560	NA	NA
27561	miRPlus_27561	0.698356	-0.563219
27564	miRPlus_27564	0.0616181	-0.0876727
27839	miRPlus_27839	NA	-0.193108
27869	miRPlus_27869	NA	NA
28232	miRPlus_28232	NA	NA
28350	miRPlus_28350	NA	NA
28431	miRPlus_28431	0.316979	-0.439867
28454	miRPlus_28454	NA	NA
28534	miRPlus_28534	NA	NA
28535	miRPlus_28535	NA	NA
28575	miRPlus_28575	-0.00649517	-0.190033
28790	miRPlus_28790	NA	NA
28993	miRPlus_28993	NA	NA
29878	miRPlus_29878	NA	NA
30209	miRPlus_30209	NA	NA
30271	miRPlus_30271	NA	NA
30317	miRPlus_30317	NA	NA
30908	miRPlus_30908	NA	NA
31515	miRPlus_31515	NA	NA
32832	miRPlus_32832	NA	NA
32900	miRPlus_32900	NA	NA
32902	miRPlus_32902	NA	NA
32953	miRPlus_32953	NA	NA
14258	hsa_negative_control_1	NA	NA
14259	hsa_negative_control_2	NA	NA
14260	hsa_negative_control_3	NA	NA
14266	hsa_negative_control_4	NA	NA
10898	hsa_negative_control_5	-0.254444	-0.349966
10901	hsa_negative_control_6	NA	NA
10902	hsa_negative_control_7	NA	NA
10903	hsa_negative_control_8	NA	NA
19011	hsa_SNORD10	0.139767	-0.059141
19005	hsa_SNORD118	-0.476062	0.378025
19606	hsa_SNORD12	0.28779	NA
19603	hsa_SNORD13	-0.693124	0.903159
19013	hsa_SNORD14B	NA	NA
19607	hsa_SNORD15A	NA	NA
19008	hsa_SNORD2	0.114431	0.226125
19007	hsa_SNORD3@	0.614571	-0.188271
19604	hsa_SNORD4A	0.297735	-0.196093
19605	hsa_SNORD6	0.362246	-0.0291165
11278	U6-snRNA-1	-0.0480791	-0.0928988
11279	U6-snRNA-2	-0.00327187	-0.235159
